# Supplementary material for: Autologous Tooth-Derived Biomaterials in Alveolar Bone Regeneration: A Systematic Review of Clinical Outcomes and Histological Evidence
Source: J Funct Biomater. 2025 Oct 1;16(10):367. doi: 10.3390/jfb16100367 (PMC12565049; doi:10.3390/jfb16100367)
Supplement: Supplementary file 1 [file jfb-16-00367-s001.zip]

Archive with 2 entries (2 files):
- jfb-3807664-supplementary checklist.pdf
- jfb-3807664-supplementary Table S1.pdf
